# Supplementary material for: Microarray analyses reveal strain-specific antibody responses to Plasmodium falciparum apical membrane antigen 1 variants following natural infection and vaccination
Source: Sci Rep. 2020 Mar 3;10:3952. doi: 10.1038/s41598-020-60551-z (PMC7054363; doi:10.1038/s41598-020-60551-z)
Supplement: Supplementary file 3 — Supplementary Data file S2. [file 41598_2020_60551_MOESM3_ESM.xlsx]

## Sheet: Data File S2. AMA1 peptide sequ
PROBE_SEQUENCE	AMA1 Starting Position
VRKLYCVLLLSAFEFT	1
MRKCVLLLSAFEFTYM	1
MRKLYCVLSLSAFEFT	1
MRKYCVLLLSAFEFTY	1
MRKLYCVLLLGAFEFT	1
MRKLCVLLLSAFEFTY	1
MKLYCVLLLSAFEFTY	1
MRKLYCVLLLSAFEFT	1
MRKLYCVLLLSAFELT	1
MRKLYCVLLLSAFEST	1
MRKLYCVLLLSALEFT	1
RKCVLLLSAFEFTYMI	2
RKLYCVLSLSAFEFTY	2
RKYCVLLLSAFEFTYM	2
RKLYCVLLLGAFEFTY	2
RKLCVLLLSAFEFTYM	2
RKLYCVLLLSAFEFTY	2
RKLYCVLLLSAFELTY	2
RKLYCVLLLSAFESTY	2
RKLYCVLLLSALEFTY	2
KLYCVLLLSAFEFTYV	3
KCVLLLSAFEFTYMIN	3
KLYCVLSLSAFEFTYM	3
KYCVLLLSAFEFTYMI	3
KLYCVLLLGAFEFTYM	3
KLCVLLLSAFEFTYMI	3
KLYCVLLLSAFEFTYM	3
KLYCVLLLSAFELTYM	3
KLYCVLLLSAFESTYM	3
KLYCVLLLSALEFTYM	3
LYCVLLLSAFEFTYML	4
LYCVLLLSAFEFTYVI	4
LYCVLSLSAFEFTYMI	4
LYCVLLLGAFEFTYMI	4
LCVLLLSAFEFTYMIN	4
LYCVLLLSAFEFTYMI	4
LYCVLLLSAFEFTYMM	4
LYCVLLLSAFELTYMI	4
LYCVLLLSAFESTYMI	4
LYCVLLLSALEFTYMI	4
YCVLLLSAFEFTYMLN	5
YCVLLLSAFEFTYVIN	5
YCVLSLSAFEFTYMIN	5
YCVLLLGAFEFTYMIN	5
YCVLLLSAFEFTYMIY	5
VLLLSAFEFTYMINFG	5
YCVLLLSAFEFTYMIN	5
YCVLLLSAFEFTYMMN	5
YCVLLLSAFELTYMIN	5
YCVLLLSAFESTYMIN	5
YCVLLLSALEFTYMIN	5
CVLLLSAFEFTYMLNF	6
CVLLLSAFEFTYVINF	6
CVLSLSAFEFTYMINF	6
CVLLLGAFEFTYMINF	6
CVLLLSAFEFTYMINS	6
CVLLLSAFEFTYMIYF	6
CVLLLSAFEFTYMINF	6
CVLLLSAFEFTYMMNF	6
CVLLLSAFELTYMINF	6
CVLLLSAFESTYMINF	6
CVLLLSALEFTYMINF	6
VLLLSAFEFTYMLNFG	7
VLLLSAFEFTYVINFG	7
VLSLSAFEFTYMINFG	7
VLLLGAFEFTYMINFG	7
VLLLSAFEFTYMINSG	7
VLLLSAFEFTYMIYFG	7
VLLLSAFEFTYMMNFG	7
VLLLSAFELTYMINFG	7
VLLLSAFESTYMINFG	7
VLLLSALEFTYMINFG	7
LLLSAFEFTYMLNFGR	8
LLLSAFEFTYVINFGR	8
LSLSAFEFTYMINFGR	8
LLLGAFEFTYMINFGR	8
LLLSAFEFTYMINSGR	8
LLLSAFEFTYMIYFGR	8
LLLSAFEFTYMINFGG	8
LLLSAFEFTYMINFGR	8
LLLSAFEFTYMMNFGR	8
LLLSAFELTYMINFGR	8
LLLSAFESTYMINFGR	8
LLLSALEFTYMINFGR	8
LLSAFEFTYMLNFGRG	9
LLSAFEFTYVINFGRG	9
SLSAFEFTYMINFGRG	9
LLGAFEFTYMINFGRG	9
LLSAFEFTYMINSGRG	9
LLSAFEFTYMIYFGRG	9
SAFEFTYMINFGRGQN	9
LLSAFEFTYMINFGGG	9
LLSAFEFTYMINFGRG	9
LLSAFEFTYMMNFGRG	9
LLSAFELTYMINFGRG	9
LLSAFESTYMINFGRG	9
LLSALEFTYMINFGRG	9
LSAFEFTYMLNFGRGQ	10
LSAFEFTYMINFGRGR	10
LSAFEFTYVINFGRGQ	10
LGAFEFTYMINFGRGQ	10
LSAFEFTYMINSGRGQ	10
LSAFEFTYMIYFGRGQ	10
LSAFEFTYMINFGGGQ	10
LSAFEFTYMINFGRGQ	10
LSAFEFTYMMNFGRGQ	10
LSAFELTYMINFGRGQ	10
LSAFESTYMINFGRGQ	10
LSALEFTYMINFGRGQ	10
SAFEFTYMLNFGRGQN	11
SAFEFTYMINFGRGRN	11
SAFEFTYVINFGRGQN	11
GAFEFTYMINFGRGQN	11
SAFEFTYMINSGRGQN	11
SAFEFTYMIYFGRGQN	11
SAFEFTYMINFGGGQN	11
SAFEFTYMMNFGRGQN	11
SAFELTYMINFGRGQN	11
SAFESTYMINFGRGQN	11
SALEFTYMINFGRGQN	11
AFEFTYMINFGRGQNC	12
AFEFTYMLNFGRGQNY	12
AFEFTYMINFGRGRNY	12
AFEFTYVINFGRGQNY	12
AFEFTYMINSGRGQNY	12
AFEFTYMIYFGRGQNY	12
AFEFTYMINFGGGQNY	12
AFEFTYMINFGRGQNY	12
AFEFTYMMNFGRGQNY	12
AFELTYMINFGRGQNY	12
AFESTYMINFGRGQNY	12
ALEFTYMINFGRGQNY	12
FEFTYMINFGRGQNCW	13
FEFTYMLNFGRGQNYW	13
FEFTYMINFGRGRNYW	13
FEFTYVINFGRGQNYW	13
FEFTYMINFGRGQNYG	13
FEFTYMINSGRGQNYW	13
FEFTYMIYFGRGQNYW	13
FTYMINFGRGQNYWEH	13
FEFTYMINFGGGQNYW	13
FEFTYMINFGRGQNYW	13
FEFTYMMNFGRGQNYW	13
FELTYMINFGRGQNYW	13
FESTYMINFGRGQNYW	13
LEFTYMINFGRGQNYW	13
EFTYMINFGRGQNCWE	14
EFTYMLNFGRGQNYWE	14
EFTYMINFGRGRNYWE	14
EFTYVINFGRGQNYWE	14
EFTYMINFGRGQNYGE	14
EFTYMINSGRGQNYWE	14
EFTYMIYFGRGQNYWE	14
EFTYMINFGRGQNYWG	14
EFTYMINFGGGQNYWE	14
EFTYMINFGRGQNYWE	14
EFTYMMNFGRGQNYWE	14
ELTYMINFGRGQNYWE	14
ESTYMINFGRGQNYWE	14
FTYMINFGRGQNCWEH	15
FTYMLNFGRGQNYWEH	15
FTYMINFGRGRNYWEH	15
FTYVINFGRGQNYWEH	15
FTYMINFGRGQNYGEH	15
FTYMINSGRGQNYWEH	15
FTYMIYFGRGQNYWEH	15
FTYMINFGRGQNYWGH	15
FTYMINFGGGQNYWEH	15
FTYMINFGRGQNYWEQ	15
FTYMMNFGRGQNYWEH	15
LTYMINFGRGQNYWEH	15
STYMINFGRGQNYWEH	15
TYMINFGRGQNCWEHP	16
TYMLNFGRGQNYWEHP	16
TYMINFGRGRNYWEHP	16
TYVINFGRGQNYWEHP	16
TYMINFGRGQNYGEHP	16
TYMINFGGGQNYWEHL	16
TYMINFGGGQNYWEHP	16
TYMINSGRGQNYWEHP	16
TYMIYFGRGQNYWEHP	16
TYMINFGRGQNYWGHP	16
TYMINFGRGQNYWEHP	16
TYMINFGRGQNYWEQP	16
TYMMNFGRGQNYWEHP	16
YMINFGRGQNCWEHPY	17
YMLNFGRGQNYWEHPY	17
YMINFGRGRNYWEHPY	17
YVINFGRGQNYWEHPY	17
YMINFGRGQNYGEHPY	17
YMINFGGGQNYWEHLY	17
YMINFGRGQNYWEHPC	17
YMINFGGGQNYWEHPY	17
YMINSGRGQNYWEHPY	17
YMIYFGRGQNYWEHPY	17
YMINFGRGQNYWGHPY	17
INFGRGQNYWEHPYQN	17
YMINFGRGQNYWEHPY	17
YMINFGRGQNYWEQPY	17
YMMNFGRGQNYWEHPY	17
MINFGRGQNCWEHPYQ	18
MLNFGRGQNYWEHPYQ	18
MINFGRGRNYWEHPYQ	18
VINFGRGQNYWEHPYQ	18
MINFGRGQNYGEHPYQ	18
MINFGGGQNYWEHLYQ	18
MINFGRGQNYWEHPCQ	18
MINFGGGQNYWEHPYQ	18
MINSGRGQNYWEHPYQ	18
MIYFGRGQNYWEHPYQ	18
MINFGRGQNYWGHPYQ	18
MINFGRGQNYWEHPYQ	18
MINFGRGQNYWEHPYR	18
MINFGRGQNYWEQPYQ	18
MMNFGRGQNYWEHPYQ	18
INFGRGQNCWEHPYQN	19
MNFGRGQNYWEHPYQN	19
LNFGRGQNYWEHPYQN	19
INFGRGRNYWEHPYQN	19
INFGRGQNYWEHPYQS	19
INFGRGQNYGEHPYQK	19
INFGGGQNYWEHLYQK	19
INFGRGQNYWEHPYQY	19
INFGRGQNYWEHPCQK	19
INFGGGQNYWEHPYQN	19
INSGRGQNYWEHPYQN	19
IYFGRGQNYWEHPYQK	19
INFGRGQNYWGHPYQN	19
MNFGRGQNYWEHPYQK	19
INFGRGQNYWEHPYQK	19
INFGRGQNYWEHPYRN	19
INFGRGQNYWEQPYQN	19
NFGRGQNCWEHPYQNS	20
NFGRGRNYWEHPYQNS	20
NFGRGQNYWEHPYQSD	20
NFGRGQNYGEHPYQKS	20
NFGGGQNYWEHLYQKS	20
NFGRGQNYWEHPYQYS	20
NFGRGQNYWEHPCQKS	20
NFGGGQNYWEHPYQNS	20
NSGRGQNYWEHPYQNS	20
YFGRGQNYWEHPYQKS	20
NFGRGQNYWGHPYQNS	20
NFGRGQNYWEHPYQKS	20
NFGRGQNYWEHPYQNS	20
NFGRGQNYWEHPYRNS	20
NFGRGQNYWEQPYQNS	20
FGRGQNCWEHPYQNSG	21
FGRGRNYWEHPYQNSD	21
FGRGQNYWEHPYRNSG	21
FGRGQNYWEHPYQSDA	21
FGRGQNYWEHPYQKSN	21
FGRGQNYWEHPYRNSN	21
FGRGQNYGEHPYQKSD	21
FGGGQNYWEHLYQKSV	21
FGRGQNYWEHPYQYSN	21
FGRGQNYWEHPCQKSV	21
FGGGQNYWEHPYQNSD	21
SGRGQNYWEHPYQNSN	21
FGRGQNYWGHPYQNSD	21
RGQNYWEHPYQNSNVY	21
GRGQNYWEHPYQKSVV	21
FGRGQNYWEHPYQKSD	21
FGRGQNYWEHPYQKSH	21
FGRGQNYWEHPYQKSV	21
FGRGQNYWEHPYQNSD	21
FGRGQNYWEHPYQNSG	21
FGRGQNYWEHPYQNSN	21
FGRGQNYWEQPYQNSD	21
GRGQNCWEHPYQNSGV	22
GRGRNYWEHPYQNSDV	22
GRGQNYWEHPYRNSGV	22
GRGQNYWEHPYQSDAY	22
GRGQNYWEHPYQKSNV	22
GRGQNYWEHPYRNSNV	22
GRGQNYGEHPYQKSDV	22
GGGQNYWEHLYQKSVV	22
GRGQNYWEHPYQYSNV	22
GRGQNYWEHPCQKSVV	22
GGGQNYWEHPYQNSDV	22
GRGQNYWGHPYQNSDV	22
GRGQNYWEHPYQKSDV	22
GRGQNYWEHPYQKSHV	22
GRGQNYWEHPYQNSDV	22
GRGQNYWEHPYQNSGV	22
GRGQNYWEHPYQNSNV	22
GRGQNYWEQPYQNSDV	22
RGQNCWEHPYQNSGVY	23
RGRNYWEHPYQNSDVY	23
RGQNYWEHPYRNSGVY	23
RGQNYWEHPYQSDAYH	23
RGQNYWEHPYQKSNVY	23
RGQNYWEHPYRNSNVY	23
RGQNYGEHPYQKSDVY	23
GGQNYWEHLYQKSVVY	23
RGQNYWEHPYQYSNVY	23
RGQNYWEHPCQKSVVY	23
GGQNYWEHPYQNSDVY	23
RGQNYWGHPYQNSDVY	23
RGQNYWEHPYQKSDVY	23
RGQNYWEHPYQKSHVY	23
RGQNYWEHPYQKSVVY	23
RGQNYWEHPYQNSDVY	23
RGQNYWEHPYQNSGVY	23
RGQNYWEQPYQNSDVY	23
GQNCWEHPYQNSGVYH	24
GRNYWEHPYQNSDVYR	24
GQNYWEHPYRNSGVYH	24
GQNYWEHPYQSDAYHP	24
GQNYWEHPYQKSNVYH	24
GQNYWEHPYRNSNVYH	24
GQNYGEHPYQKSDVYH	24
GQNYWEHLYQKSVVYH	24
GQNYWEHPYQYSNVYH	24
GQNYWEHPCQKSVVYH	24
GQNYWGHPYQNSDVYH	24
GQNYWEHPYQKSDVYH	24
GQNYWEHPYQKSDVYR	24
GQNYWEHPYQKSHVYH	24
GQNYWEHPYQKSVVYH	24
GQNYWEHPYQNSDVYH	24
GQNYWEHPYQNSDVYR	24
GQNYWEHPYQNSGVYH	24
GQNYWEHPYQNSNVYH	24
GQNYWEQPYQNSDVYH	24
QNCWEHPYQNSGVYHP	25
RNYWEHPYQNSDVYRP	25
QNYWEHPYRNSGVYHP	25
QNYWEHPYQSDAYHPI	25
QNYWEHPYQKSNVYHP	25
QNYWEHPYRNSNVYHP	25
QNYGEHPYQKSDVYHP	25
QNYWEHPYQKSDVYHS	25
QNYWEHLYQKSVVYHP	25
QNYWEHPYQYSNVYHP	25
QNYWEHPCQKSVVYHP	25
QNYWGHPYQNSDVYHP	25
YWEHPYQNSNVYHPIN	25
NYWEHPYQKSVVYHPI	25
QNYWEHPYQKSDVYHP	25
QNYWEHPYQKSDVYRP	25
QNYWEHPYQKSHVYHP	25
QNYWEHPYQKSVVYHP	25
QNYWEHPYQNSDVYHP	25
QNYWEHPYQNSDVYRP	25
QNYWEHPYQNSGVYHP	25
QNYWEHPYQNSNVYHP	25
QNYWEQPYQNSDVYHP	25
NCWEHPYQNSGVYHPI	26
NYWEHPYRNSGVYHPI	26
NYWEHPYQSDAYHPIN	26
NYWEHPYQKSNVYHPI	26
NYWEHPYRNSNVYHPI	26
NYGEHPYQKSDVYHPI	26
NYWEHPYQKSDVYHSI	26
NYWEHLYQKSVVYHPI	26
NYWEHPYQYSNVYHPI	26
NYWEHPCQKSVVYHPI	26
NYWGHPYQNSDVYHPI	26
NYWEHPYQKSDVYHPI	26
NYWEHPYQKSDVYRPI	26
NYWEHPYQKSHVYHPI	26
NYWEHPYQNSDVYHPI	26
NYWEHPYQNSDVYRPI	26
NYWEHPYQNSGVYHPI	26
NYWEHPYQNSNVYHPI	26
NYWEQPYQNSDVYHPI	26
CWEHPYQNSGVYHPIN	27
YWEHPYQKSDVYHPIS	27
YWEHPYRNSGVYHPIN	27
YWEHPYQSDAYHPINE	27
YWEHPYQKSNVYHPIN	27
YWEHPYRNSNVYHPIN	27
YWEHPYQKSDVYHPID	27
YGEHPYQKSDVYHPIN	27
YWEHPYQKSDVYHSIN	27
YWEHLYQKSVVYHPIN	27
YWEHPYQYSNVYHPIN	27
YWEHPCQKSVVYHPIN	27
YWGHPYQNSDVYHPIN	27
YWEHPYQKSDVYHPIN	27
YWEHPYQKSDVYRPIN	27
YWEHPYQKSHVYHPIN	27
YWEHPYQKSVVYHPIN	27
YWEHPYQNSDVYHPIN	27
YWEHPYQNSDVYRPIN	27
YWEHPYQNSGVYHPIN	27
YWEQPYQNSDVYHPIN	27
WEHPYQKSDVYHPISE	28
WEHPYRNSGVYHPINE	28
WEHPYQSDAYHPINEH	28
WEHPYQKSNVYHPINE	28
WEHPYRNSNVYHPINE	28
WEHPYQKSDVYHPIDE	28
GEHPYQKSDVYHPINE	28
WEHPYQKSDVYHSINE	28
WEHLYQKSVVYHPINE	28
WEHPYQYSNVYHPINE	28
WEHPCQKSVVYHPINE	28
WGHPYQNSDVYHPINE	28
WEHPYQKSDVYHPINE	28
WEHPYQKSDVYRPINE	28
WEHPYQKSHVYHPINE	28
WEHPYQKSVVYHPINE	28
WEHPYQNSDVYHPINE	28
WEHPYQNSDVYRPINE	28
WEHPYQNSGVYHPINE	28
WEHPYQNSNVYHPINE	28
WEQPYQNSDVYHPINE	28
EHPYQKSDVYHPISEH	29
EHPYRNSGVYHPINEH	29
EHPYQSDAYHPINEHR	29
EHPYQKSNVYHPINEH	29
EHPYRNSNVYHPINEH	29
EHPYQKSDVYHPIDEH	29
EHPYQKSDVYHSINEH	29
EHLYQKSVVYHPINEH	29
EHPYQYSNVYHPINEH	29
EHPCQKSVVYHPINEH	29
GHPYQNSDVYHPINEH	29
PYQNSNVYHPINEHRE	29
HPYQKSVVYHPINEHR	29
EHPYQKSDVYHPINEH	29
EHPYQKSDVYRPINEH	29
EHPYQKSHVYHPINEH	29
EHPYQKSVVYHPINEH	29
EHPYQNSDVYHPINEH	29
EHPYQNSDVYRPINEH	29
EHPYQNSGVYHPINEH	29
EHPYQNSNVYHPINEH	29
EQPYQNSDVYHPINEH	29
HPYQKSDVYHPISEHR	30
HPYRNSGVYHPINEHR	30
HPYQSDAYHPINEHRE	30
HPYQKSNVYHPINEHR	30
HPYRNSNVYHPINEHR	30
HPYQKSDVYHPIDEHR	30
HPYQKSDVYHSINEHR	30
HLYQKSVVYHPINEHR	30
HPYQYSNVYHPINEHR	30
HPCQKSVVYHPINEHR	30
HPYQKSDVYHPINEHR	30
HPYQKSDVYRPINEHR	30
HPYQKSHVYHPINEHR	30
HPYQNSDVYHPINEHR	30
HPYQNSDVYRPINEHR	30
HPYQNSGVYHPINEHR	30
HPYQNSNVYHPINEHR	30
QPYQNSDVYHPINEHR	30
PYQKSDVYHPISEHRE	31
PYRNSGVYHPINEHRE	31
PYQSDAYHPINEHREH	31
PYQKSNVYHPINEHRE	31
PYRNSNVYHPINEHRE	31
PYQKSDVYHPIDEHRE	31
PYQKSDVYHSINEHRE	31
LYQKSVVYHPINEHRE	31
PYQYSNVYHPINEHRE	31
PCQKSVVYHPINEHRE	31
PYQKSDVYHPINEHRE	31
PYQKSDVYRPINEHRE	31
PYQKSHVYHPINEHRE	31
PYQKSVVYHPINEHRE	31
PYQNSDVYHPINEHRE	31
PYQNSDVYRPINEHRE	31
PYQNSGVYHPINEHRE	31
YQKSDVYHPISEHREH	32
YRNSGVYHPINEHREH	32
YQSDAYHPINEHREHP	32
YQKSNVYHPINEHREH	32
YRNSNVYHPINEHREH	32
YQKSDVYHPIDEHREH	32
YQKSDVYHSINEHREH	32
YQYSNVYHPINEHREH	32
CQKSVVYHPINEHREH	32
YQKSDVYHPINEHREH	32
YQKSDVYRPINEHREH	32
YQKSHVYHPINEHREH	32
YQKSVVYHPINEHREH	32
YQNSDVYHPINEHREH	32
YQNSDVYRPINEHREH	32
YQNSGVYHPINEHREH	32
YQNSNVYHPINEHREH	32
QKSDVYHPISEHREHP	33
RNSGVYHPINEHREHP	33
QSDAYHPINEHREHPK	33
QKSNVYHPINEHREHP	33
RNSNVYHPINEHREHP	33
QKSDVYHPIDEHREHP	33
QKSDVYHSINEHREHP	33
QKSVVYHPINEHREHS	33
QYSNVYHPINEHREHP	33
SNVYHPINEHREHPKE	33
KSVVYHPINEHREHPK	33
QKSDVYHPINEHREHP	33
QKSDVYHPINEHREHS	33
QKSDVYRPINEHREHP	33
QKSHVYHPINEHREHP	33
QKSVVYHPINEHREHP	33
QNSDVYHPINEHREHP	33
QNSDVYHPINEHREHS	33
QNSDVYRPINEHREHP	33
QNSGVYHPINEHREHP	33
QNSNVYHPINEHREHP	33
KSDVYHPINEHREHPQ	34
KSDVYHPISEHREHPK	34
SDAYHPINEHREHPKE	34
KSNVYHPINEHREHPK	34
KSDVYHPIDEHREHPK	34
KSDVYHSINEHREHPK	34
KSVVYHPINEHREHSK	34
YSNVYHPINEHREHPK	34
KSDVYHPINEHREHSR	34
KSDVYHPINEHREHPK	34
KSDVYHPINEHREHSK	34
KSDVYRPINEHREHPK	34
KSHVYHPINEHREHPK	34
NSDVYHPINEHREHPK	34
NSDVYHPINEHREHSK	34
NSDVYRPINEHREHPK	34
NSGVYHPINEHREHPK	34
NSNVYHPINEHREHPK	34
SDVYHPINEHREHPQE	35
SHVYHPINEHREHPKE	35
SDVYHPISEHREHPKE	35
DAYHPINEHREHPKEY	35
SDVYHPIDEHREHPKE	35
SDVYHSINEHREHPKE	35
SVVYHPINEHREHSKE	35
SHVYHPINEHREHPKY	35
SDVYHPINEHREHSRE	35
SNVYHPINEHREHPKG	35
SDVYHPINEHREHPKE	35
SDVYHPINEHREHPKK	35
SDVYHPINEHREHPKY	35
SDVYHPINEHREHSKE	35
SDVYRPINEHREHPKE	35
SGVYHPINEHREHPKE	35
SGVYHPINEHREHPKK	35
SHVYHPINEHREHPKK	35
SNVYHPINEHREHPKK	35
SVVYHPINEHREHPKE	35
DVYHPINEHREHPQEY	36
HVYHPINEHREHPKEY	36
DVYHPISEHREHPKEY	36
AYHPINEHREHPKEYE	36
DVYHPIDEHREHPKEY	36
DVYRPINEHREHPKEC	36
DVYHSINEHREHPKEY	36
VVYHPINEHREHSKEY	36
HVYHPINEHREHPKYE	36
DVYHPINEHREHSREY	36
NVYHPINEHREHPKGY	36
DVYHPINEHREHPKEY	36
DVYHPINEHREHPKKY	36
DVYHPINEHREHPKYE	36
DVYHPINEHREHSKEY	36
DVYRPINEHREHPKEY	36
GVYHPINEHREHPKEY	36
GVYHPINEHREHPKKY	36
HVYHPINEHREHPKKY	36
NVYHPINEHREHPKEY	36
NVYHPINEHREHPKKY	36
VVYHPINEHREHPKEY	36
VYHPINEHREHPQEYK	37
VYHPISEHREHPKEYK	37
VYHPINEHREHPKEYY	37
VYHPIDEHREHPKEYE	37
VYRPINEHREHPKECE	37
VYHSINEHREHPKEYE	37
VYHPINEHREHSKEYQ	37
VYHPINEHREHSREYE	37
VYHPINEHREHPKGYQ	37
HPINEHREHPKEYQYP	37
YHPINEHREHPKEYEY	37
VYHPINEHREHPKEYE	37
VYHPINEHREHPKEYK	37
VYHPINEHREHPKEYQ	37
VYHPINEHREHPKKYE	37
VYHPINEHREHPKYEY	37
VYHPINEHREHSKEYE	37
VYRPINEHREHPKEYE	37
VYRPINEHREHPKEYQ	37
YHPINEHREHPQEYKY	38
YHPISEHREHPKEYKY	38
YHPINEHREHPKEYYP	38
YHPIDEHREHPKEYEY	38
YRPINEHREHPKECEY	38
YHSINEHREHPKEYEY	38
YHPINEHREHSKEYQY	38
YHPINEHREHSREYEY	38
YHPINEHREHPKGYQY	38
YHPINEHREHPKEYKY	38
YHPINEHREHPKEYQY	38
YHPINEHREHPKKYEY	38
YHPINEHREHPKYEYP	38
YHPINEHREHSKEYEY	38
YRPINEHREHPKEYEY	38
YRPINEHREHPKEYQY	38
HPINEHREHPQEYKYP	39
HPISEHREHPKEYKYP	39
HPINEHREHPKEYYPL	39
HPIDEHREHPKEYEYP	39
RPINEHREHPKECEYP	39
HSINEHREHPKEYEYP	39
HPINEHREHSKEYQYP	39
HPINEHREHSREYEYP	39
HPINEHREHPKGYQYP	39
HPINEHREHPKEYEYP	39
HPINEHREHPKEYEYS	39
HPINEHREHPKEYKYP	39
HPINEHREHPKKYEYP	39
HPINEHREHPKYEYPL	39
HPINEHREHSKEYEYP	39
RPINEHREHPKEYEYP	39
RPINEHREHPKEYQYP	39
PINEHREHPQEYKYPL	40
PISEHREHPKEYKYPL	40
PINEHREHPKEYYPLH	40
PIDEHREHPKEYEYPL	40
PINEHREHPKECEYPL	40
SINEHREHPKEYEYPL	40
PINEHREHSKEYQYPL	40
PINEHREHSREYEYPL	40
PINEHREHPKGYQYPL	40
PINEHREHPKEYEYPL	40
PINEHREHPKEYEYSL	40
PINEHREHPKEYKYPL	40
PINEHREHPKEYQYPL	40
PINEHREHPKKYEYPL	40
PINEHREHPKYEYPLH	40
PINEHREHSKEYEYPL	40
INEHREHPQEYKYPLH	41
ISEHREHPKEYKYPLH	41
INEHREHPKEYYPLHQ	41
IDEHREHPKEYEYPLH	41
INEHREHPKECEYPLH	41
INEHREHSKEYQYPLH	41
INEHREHSREYEYPLH	41
INEHREHPKGYQYPLH	41
EHREHPKEYQYPLHQK	41
NEHREHPKEYEYPLHQ	41
INEHREHPKEYEYPLH	41
INEHREHPKEYEYSLH	41
INEHREHPKEYKYPLH	41
INEHREHPKEYQYPLH	41
INEHREHPKKYEYPLH	41
INEHREHPKYEYPLHQ	41
INEHREHSKEYEYPLH	41
NEHREHPQEYKYPLHQ	42
NEHREHPKYEYPLHQK	42
SEHREHPKEYKYPLHQ	42
NEHREHPKEYYPLHQK	42
DEHREHPKEYEYPLHQ	42
NEHREHPKECEYPLHQ	42
NEHREHSKEYQYPLHQ	42
NEHREHPKEYQYPLHR	42
NEHREHSREYEYPLHQ	42
NEHREHPKGYQYPLHQ	42
NEHREHPKEYEYSLHQ	42
NEHREHPKEYKYPLHQ	42
NEHREHPKEYQYPLHQ	42
NEHREHPKKYEYPLHQ	42
NEHREHPKYEYPLHQE	42
NEHREHSKEYEYPLHQ	42
EHREHPQEYKYPLHQE	43
EHREHPKYEYPLHQKH	43
EHREHPKEYYPLHQKH	43
EHREHPKECEYPLHQE	43
EHREHSKEYQYPLHQE	43
EHREHPKEYQYPLHRE	43
EHREHPKEYEYPLHQG	43
EHREHSREYEYPLHQE	43
EHREHPKGYQYPLHQE	43
EHREHPKEYEYPLHQE	43
EHREHPKEYEYSLHQE	43
EHREHPKEYKYPLHQE	43
EHREHPKEYQYPLHQE	43
EHREHPKKYEYPLHQE	43
EHREHPKKYEYPLHQK	43
EHREHPKYEYPLHQEH	43
EHREHSKEYEYPLHQE	43
HREHPQEYKYPLHQEH	44
HREHPKYEYPLHQKHT	44
HREHPKEYYPLHQKHT	44
HREHPKECEYPLHQEH	44
HREHSKEYQYPLHQEH	44
HREHPKEYQYPLHREH	44
HREHPKEYEYPLHQGH	44
HREHSREYEYPLHQEH	44
HREHPKGYQYPLHQEH	44
HREHPKEYEYPLHQEH	44
HREHPKEYEYSLHQEH	44
HREHPKEYKYPLHQEH	44
HREHPKEYQYPLHQEH	44
HREHPKEYQYPLHQKH	44
HREHPKKYEYPLHQEH	44
HREHPKKYEYPLHQKH	44
HREHPKYEYPLHQEHT	44
HREHSKEYEYPLHQEH	44
REHPQEYKYPLHQEHT	45
REHPKYEYPLHQKHTY	45
REHPKEYYPLHQKHTY	45
REHPKECEYPLHQEHT	45
REHSKEYQYPLHQEHT	45
REHPKEYQYPLHREHT	45
REHPKEYEYPLHQGHT	45
REHSREYEYPLHQEHT	45
REHPKGYQYPLHQEHT	45
HPKEYQYPLHQKHTYQ	45
EHPKEYEYPLHQEHTY	45
REHPKEYEYPLHQEHT	45
REHPKEYEYSLHQEHT	45
REHPKEYKYPLHQEHT	45
REHPKEYQYPLHQEHT	45
REHPKEYQYPLHQKHT	45
REHPKKYEYPLHQEHT	45
REHPKKYEYPLHQKHT	45
REHPKYEYPLHQEHTY	45
REHSKEYEYPLHQEHT	45
EHPQEYKYPLHQEHTY	46
EHPKYEYPLHQKHTYQ	46
EHPKEYYPLHQKHTYQ	46
EHPKECEYPLHQEHTY	46
EHSKEYQYPLHQEHTY	46
EHPKEYQYPLHREHTY	46
EHPKEYEYPLHQGHTY	46
EHSREYEYPLHQEHTY	46
EHPKGYQYPLHQEHTY	46
EHPKEYEYSLHQEHTY	46
EHPKEYKYPLHQEHTY	46
EHPKEYQYPLHQEHTY	46
EHPKEYQYPLHQKHTY	46
EHPKKYEYPLHQEHTY	46
EHPKKYEYPLHQKHTY	46
EHPKYEYPLHQEHTYQ	46
EHSKEYEYPLHQEHTY	46
HPQEYKYPLHQEHTYQ	47
HPKYEYPLHQKHTYQQ	47
HPKEYYPLHQKHTYQQ	47
HPKECEYPLHQEHTYQ	47
HSKEYQYPLHQEHTYQ	47
HPKEYQYPLHREHTYQ	47
HPKEYEYPLHQGHTYQ	47
HSREYEYPLHQEHTYQ	47
HPKGYQYPLHQEHTYQ	47
HPKEYEYPLHQEHTYQ	47
HPKEYEYSLHQEHTYQ	47
HPKEYKYPLHQEHTYQ	47
HPKEYQYPLHQEHTYQ	47
HPKKYEYPLHQEHTYQ	47
HPKKYEYPLHQKHTYQ	47
HPKYEYPLHQEHTYQQ	47
HSKEYEYPLHQEHTYQ	47
PQEYKYPLHQEHTYQQ	48
PKYEYPLHQKHTYQQE	48
PKEYQYPLHQEHTYQR	48
PKEYYPLHQKHTYQQE	48
PKECEYPLHQEHTYQQ	48
SKEYQYPLHQEHTYQQ	48
PKEYQYPLHREHTYQQ	48
PKEYEYPLHQGHTYQQ	48
SREYEYPLHQEHTYQQ	48
PKGYQYPLHQEHTYQQ	48
PKEYEYPLHQEHTYQQ	48
PKEYEYSLHQEHTYQQ	48
PKEYKYPLHQEHTYQQ	48
PKEYQYPLHQEHTYQQ	48
PKEYQYPLHQKHTYQQ	48
PKKYEYPLHQEHTYQQ	48
PKKYEYPLHQKHTYQQ	48
PKYEYPLHQEHTYQQE	48
SKEYEYPLHQEHTYQQ	48
QEYKYPLHQEHTYQQE	49
KEYQYPLHQEHTYQRE	49
KEYYPLHQKHTYQQED	49
KECEYPLHQEHTYQQE	49
KEYQYPLHREHTYQQE	49
KEYEYPLHQGHTYQQE	49
REYEYPLHQEHTYQQE	49
KGYQYPLHQEHTYQQE	49
KYEYPLHQKHTYQQED	49
YQYPLHQKHTYQQEDS	49
EYEYPLHQEHTYQQED	49
KEYEYPLHQEHTYQQE	49
KEYEYSLHQEHTYQQE	49
KEYKYPLHQEHTYQQE	49
KEYQYPLHQEHTYQQE	49
KEYQYPLHQKHTYQQE	49
KKYEYPLHQEHTYQQE	49
KKYEYPLHQKHTYQQE	49
EYQYPLHQEHTYQRED	50
EYYPLHQKHTYQQEDS	50
ECEYPLHQEHTYQQED	50
EYQYPLHREHTYQQED	50
EYEYPLHQGHTYQQED	50
GYQYPLHQEHTYQQED	50
EYEYSLHQEHTYQQED	50
EYKYPLHQEHTYQQED	50
EYQYPLHQEHTYQQED	50
EYQYPLHQKHTYQQED	50
KYEYPLHQEHTYQQED	50
YQYPLHQEHTYQREDS	51
YYPLHQKHTYQQEDSG	51
CEYPLHQEHTYQQEDS	51
YEYPLHQEHTYQQEDP	51
YQYPLHREHTYQQEDS	51
YEYPLHQGHTYQQEDS	51
YEYPLHQEHTYQQEDS	51
YEYPLHQKHTYQQEDS	51
YEYSLHQEHTYQQEDS	51
YKYPLHQEHTYQQEDS	51
YQYPLHQEHTYQQEDS	51
QYPLHQEHTYQREDSG	52
EYPLHQEHTYQQEDPG	52
QYPLHREHTYQQEDSG	52
EYPLHQGHTYQQEDSG	52
EYPLHQEHTYQQEDSG	52
EYPLHQKHTYQQEDSG	52
EYSLHQEHTYQQEDSG	52
KYPLHQEHTYQQEDSG	52
QYPLHQEHTYQQEDSG	52
QYPLHQKHTYQQEDSG	52
YPLHQEHTYQREDSGE	53
YPLHQEHTYQQEDPGE	53
YPLHREHTYQQEDSGE	53
YPLHQGHTYQQEDSGE	53
LHQKHTYQQEDSGEDE	53
YPLHQEHTYQQEDSGE	53
YPLHQKHTYQQEDSGE	53
YSLHQEHTYQQEDSGE	53
PLHQEHTYQREDSGED	54
PLHQEHTYQQEDPGED	54
PLHREHTYQQEDSGED	54
PLHQGHTYQQEDSGED	54
PLHQEHTYQQEDSGED	54
PLHQEHTYQQEDSGEV	54
PLHQKHTYQQEDSGED	54
SLHQEHTYQQEDSGED	54
LHQEHTYQREDSGEDE	55
LHQEHTYQQEDPGEDE	55
LHREHTYQQEDSGEDE	55
LHQGHTYQQEDSGEDE	55
LHQEHTYQQEDSGEDE	55
LHQEHTYQQEDSGEVE	55
HQEHTYQREDSGEDEN	56
HQEHTYQQEDPGEDEN	56
HREHTYQQEDSGEDEN	56
HQGHTYQQEDSGEDEN	56
HQEHTYQQEDSGEDEN	56
HQEHTYQQEDSGEVEN	56
HQKHTYQQEDSGEDEN	56
QEHTYQREDSGEDENT	57
QEHTYQQEDPGEDENT	57
REHTYQQEDSGEDENT	57
QGHTYQQEDSGEDENT	57
HTYQQEDSGEDENTLQ	57
QEHTYQQEDSGEDENT	57
QEHTYQQEDSGEVENT	57
QKHTYQQEDSGEDENT	57
EHTYQREDSGEDENTL	58
EHTYQQEDPGEDENTL	58
GHTYQQEDSGEDENTL	58
EHTYQQEDSGEDENTL	58
EHTYQQEDSGEVENTL	58
KHTYQQEDSGEDENTL	58
HTYQREDSGEDENTLQ	59
HTYQQEDPGEDENTLQ	59
HTYQQEDSGEVENTLQ	59
TYQQEDSGEDENTLQY	60
TYQREDSGEDENTLQH	60
TYQQEDPGEDENTLQH	60
TYQQEDSGEDENTLQH	60
TYQQEDSGEVENTLQH	60
YQQEDSGEDENTLQYA	61
YQREDSGEDENTLQHA	61
YQQEDPGEDENTLQHA	61
QEDSGEDENTLQHAYP	61
YQQEDSGEDENTLQHA	61
YQQEDSGEVENTLQHA	61
QQEDSGEDENTLQYAY	62
QREDSGEDENTLQHAY	62
QQEDPGEDENTLQHAY	62
QQEDSGEDENTLQHAY	62
QQEDSGEVENTLQHAY	62
QEDSGEDENTLQYAYP	63
REDSGEDENTLQHAYP	63
QEDPGEDENTLQHAYP	63
QEDSGEVENTLQHAYP	63
EDSGEDENTLQYAYPI	64
EDPGEDENTLQHAYPI	64
EDSGEDENTLQHAYPI	64
EDSGEDENTLQHAYPT	64
EDSGEVENTLQHAYPI	64
DSGEDENTLQYAYPID	65
DPGEDENTLQHAYPID	65
GEDENTLQHAYPIDHE	65
DSGEDENTLQHAYPID	65
DSGEDENTLQHAYPTD	65
DSGEVENTLQHAYPID	65
SGEDENTLQYAYPIDH	66
PGEDENTLQHAYPIDH	66
SGEDENTLQHAYPIDH	66
SGEDENTLQHAYPTDH	66
SGEVENTLQHAYPIDH	66
GEDENTLQYAYPIDHE	67
GEDENTLQHAYPTDHE	67
GEVENTLQHAYPIDHE	67
EDENTLQYAYPIDHEG	68
EDENTLQHAYPIDHEG	68
EDENTLQHAYPTDHEG	68
EVENTLQHAYPIDHEG	68
DENTLQYAYPIDHEGA	69
NTLQHAYPIDHEGAEP	69
DENTLQHAYPIDHEGA	69
DENTLQHAYPTDHEGA	69
VENTLQHAYPIDHEGA	69
ENTLQYAYPIDHEGAE	70
ENTLQHAYPIDHEGAE	70
ENTLQHAYPTDHEGAE	70
NTLQYAYPIDHEGAEP	71
NTLQHAYPTDHEGAEP	71
TLQYAYPIDHEGAEPA	72
TLQHAYPIDHEGAEPA	72
TLQHAYPTDHEGAEPA	72
LQHAYPIDHEGAEPAT	73
LQYAYPIDHEGAEPAP	73
HAYPIDHEGAEPAPQE	73
LQHAYPIDHEGAEPAP	73
LQHAYPTDHEGAEPAP	73
QHAYPIDHEGAEPATQ	74
QYAYPIDHEGAEPAPQ	74
QHAYPIDHEGAEPAPQ	74
QHAYPTDHEGAEPAPQ	74
HAYPIDHEGAEPATQE	75
YAYPIDHEGAEPAPQE	75
HAYPIDHEGAEPAPQG	75
HAYPTDHEGAEPAPQE	75
AYPIDHEGAEPATQEQ	76
AYPIDHEGAEPAPQEQ	76
AYPIDHEGAEPAPQGQ	76
AYPTDHEGAEPAPQEQ	76
YPIDHEGAEPATQEQN	77
YPIDHEGAEPAPQEQI	77
IDHEGAEPAPQEQNLF	77
YPIDHEGAEPAPQGQN	77
PIDHEGAEPAPQGQNL	77
YPIDHEGAEPAPQEQN	77
YPTDHEGAEPAPQEQN	77
PIDHEGAEPATQEQNL	78
PIDHEGAEPAPQEQIL	78
PIDHEGAEPAPQEQNL	78
PTDHEGAEPAPQEQNL	78
IDHEGAEPATQEQNLF	79
IDHEGAEPAPQEQILF	79
IDHEGAEPAPQEQNLS	79
IDHEGAEPAPQGQNLF	79
TDHEGAEPAPQEQNLF	79
DHEGAEPATQEQNLFS	80
DHEGAEPAPQEQNLFP	80
DHEGAEPAPQEQILFS	80
DHEGAEPAPQEQNLSS	80
DHEGAEPAPQEQNLFS	80
DHEGAEPAPQGQNLFS	80
HEGAEPATQEQNLFSS	81
HEGAEPAPQEQNLFPS	81
HEGAEPAPQEQILFSS	81
HEGAEPAPQEQNLFSG	81
HEGAEPAPQEQNLSSS	81
GAEPAPQEQNLFSSIE	81
HEGAEPAPQGQNLFSS	81
EGAEPAPQGQNLFSSI	81
HEGAEPAPQEQNLFSS	81
EGAEPATQEQNLFSSI	82
EGAEPAPQEQNLFPSI	82
EGAEPAPQEQILFSSI	82
EGAEPAPQEQNLFSGI	82
EGAEPAPQEQNLFSST	82
EGAEPAPQEQNLSSSI	82
EGAEPAPQEQNLFSSI	82
GAEPATQEQNLFSSIE	83
GAEPAPQEQNLFPSIE	83
GAEPAPQEQILFSSIE	83
GAEPAPQEQNLFSGIE	83
GAEPAPQEQNLFSSTE	83
GAEPAPQEQNLSSSIE	83
GAEPAPQGQNLFSSIE	83
AEPATQEQNLFSSIEI	84
AEPAPQEQNLFSSIEV	84
AEPAPQEQNLFPSIEI	84
AEPAPQEQILFSSIEI	84
AEPAPQEQNLFSGIEI	84
AEPAPQEQNLFSSTEI	84
AEPAPQEQNLSSSIEI	84
AEPAPQEQNLFSSIEK	84
AEPAPQEQNLFSSIEI	84
AEPAPQGQNLFSSIEI	84
EPATQEQNLFSSIEIV	85
EPAPQEQNLFSSIEVV	85
EPAPQEQNLFPSIEIV	85
EPAPQEQILFSSIEIV	85
EPAPQEQNLFSGIEIV	85
EPAPQEQNLFSSTEIV	85
EPAPQEQNLSSSIEIV	85
EPAPQEQNLFSSIEKV	85
APQEQNLFSSIEIVER	85
EPAPQGQNLFSSIEIV	85
PAPQGQNLFSSIEIVE	85
EPAPQEQNLFSSIEIV	85
PATQEQNLFSSIEIVE	86
PAPQEQNLFSSIEVVE	86
PAPQEQNLFPSIEIVE	86
PAPQEQILFSSIEIVE	86
PAPQEQNLFSGIEIVG	86
PAPQEQNLFSSTEIVE	86
PAPQEQNLSSSIEIVE	86
PAPQEQNLFSSIEKVE	86
PAPQEQNLFSSIEIVG	86
PAPQEQNLFSSIEIVE	86
ATQEQNLFSSIEIVER	87
APQEQNLFSSIEVVER	87
APQEQNLFPSIEIVER	87
APQEQILFSSIEIVER	87
APQEQNLFSGIEIVGR	87
APQEQNLFSSTEIVER	87
APQEQNLSSSIEIVEG	87
APQEQNLFSSIEKVER	87
APQEQNLFSSIEIVGR	87
APQGQNLFSSIEIVER	87
PQEQNLFSSIEIVERG	87
TQEQNLFSSIEIVERS	88
PQEQNLFSSIEVVERS	88
PQEQNLFPSIEIVERS	88
PQEQILFSSIEIVERS	88
PQEQNLFSGIEIVGRS	88
PQEQNLFSSTEIVERS	88
PQEQNLSSSIEIVEGS	88
PQEQNLFSSIEKVERS	88
PQEQNLFSSIEIVGRS	88
PQEQNLFSSIEIVERS	88
PQGQNLFSSIEIVERS	88
QEQNLFSSIEVVERSN	89
QEQNLFPSIEIVERSN	89
QEQILFSSIEIVERSN	89
QEQNLFSGIEIVGRSN	89
QEQNLFSSTEIVERSN	89
QEQNLSSSIEIVEGSN	89
QEQNLFSSIEKVERSN	89
QEQNLFSSIEIVGRSN	89
EQNLFSSIEIVERGNY	89
QNLFSSIEIVERSNYM	89
QGQNLFSSIEIVERSN	89
QEQNLFSSIEIVERGN	89
GQNLFSSIEIVERSNY	89
QEQNLFSSIEIVERSN	89
EQNLFSSIEVVERSNY	90
EQNLFPSIEIVERSNY	90
EQILFSSIEIVERSNY	90
EQNLFSGIEIVGRSNY	90
EQNLFSSTEIVERSNY	90
EQNLSSSIEIVEGSNY	90
EQNLFSSIEKVERSNY	90
EQNLFSSIEIVGRSNY	90
EQNLFSSIEIVERSNY	90
QNLFSSIEIVERGNYM	90
QNLFSSIEVVERSNYM	91
QNLFSSIEIVERSNYT	91
QNLFPSIEIVERSNYM	91
QILFSSIEIVERSNYM	91
QNLFSGIEIVGRSNYM	91
QNLFSSTEIVERSNYM	91
QNLSSSIEIVEGSNYM	91
QNLFSSIEKVERSNYM	91
QNLFSSIEIVGRSNYM	91
NLFSSIEIVERGNYMG	91
NLFSSIEVVERSNYMG	92
NLFSSIEIVERSNYTG	92
NLFPSIEIVERSNYMG	92
ILFSSIEIVERSNYMG	92
NLFSGIEIVGRSNYMG	92
NLFSSTEIVERSNYMG	92
NLSSSIEIVEGSNYMG	92
NLFSSIEKVERSNYMG	92
NLFSSIEIVGRSNYMG	92
NLFSSIEIVERSNYMG	92
LFSSIEVVERSNYMGN	93
LFSSIEIVERSNYMGP	93
LFSSIEIVERSNYTGN	93
LFPSIEIVERSNYMGN	93
LFSGIEIVGRSNYMGN	93
LFSSTEIVERSNYMGN	93
LSSSIEIVEGSNYMGN	93
LFSSIEIVERSNYMGD	93
LFSSIEKVERSNYMGN	93
LFSSIEIVGRSNYMGN	93
LFSSIEIVERSNYMGS	93
FSSIEIVERGNYMGNP	93
SSIEIVERSNYMGNPW	93
LFSSIEIVERGNYMGN	93
LFSSIEIVERSNYMGN	93
FSSIEVVERSNYMGNP	94
FSSIEIVERSNYMGPW	94
FSSIEIVERSNYTGNP	94
FPSIEIVERSNYMGNP	94
FSSIEIVERSNYMGNS	94
FSGIEIVGRSNYMGNP	94
FSSTEIVERSNYMGNP	94
SSSIEIVEGSNYMGNP	94
FSSIEIVERSNYMGDP	94
FSSIEKVERSNYMGNP	94
FSSIEIVGRSNYMGNP	94
FSSIEIVERSNYMGSP	94
FSSIEIVERSNYMGNP	94
SSIEIVERGNYMGNPW	94
SSIEVVERSNYMGNPW	95
SSIEIVERSNYMGPWT	95
SSIEIVERSNYTGNPW	95
PSIEIVERSNYMGNPW	95
SSIEIVERSNYMGNSW	95
SGIEIVGRSNYMGNPW	95
SSTEIVERSNYMGNPW	95
SSIEIVERSNYMGNPR	95
SSIEIVEGSNYMGNPW	95
SSIEIVERSNYMGDPW	95
SSIEKVERSNYMGNPW	95
SSIEIVGRSNYMGNPW	95
SSIEIVERSNYMGSPW	95
SIEIVERGNYMGNPWT	95
SIEVVERSNYMGNPWT	96
SIEIVERSNYMGPWTE	96
SIEIVERSNYTGNPWT	96
SIEIVERSNYMGNSWT	96
GIEIVGRSNYMGNPWT	96
STEIVERSNYMGNPWT	96
SIEIVERSNYMGNPRT	96
SIEIVEGSNYMGNPWT	96
SIEIVERSNYMGDPWT	96
SIEKVERSNYMGNPWT	96
SIEIVGRSNYMGNPWT	96
SIEIVERSNYMGSPWT	96
SIEIVERSNYMGNPWT	96
IEVVERSNYMGNPWTE	97
IEIVERSNYMGPWTEY	97
IEIVERSNYTGNPWTE	97
IEIVERSNYMGNSWTE	97
TEIVERSNYMGNPWTE	97
IEIVERSNYMGNPRTE	97
IEIVEGSNYMGNPWTE	97
IEIVERSNYMGDPWTE	97
IEKVERSNYMGNPWTE	97
IEIVERSNYMGSPWTE	97
EIVERGNYMGNPWTEY	97
IVERSNYMGNPWTEYM	97
IEIVERGNYMGNPWTE	97
IEIVERSNYMGNPWTE	97
IEIVGRSNYMGNPWTE	97
EVVERSNYMGNPWTEY	98
EIVERSNYMGPWTEYM	98
EIVERSNYTGNPWTEY	98
EIVERSNYMGNSWTEY	98
EIVERSNYMGNPRTEY	98
EIVEGSNYMGNPWTEY	98
EIVERSNYMGDPWTEY	98
EKVERSNYMGNPWTEY	98
EIVERSNYMGSPWTEY	98
EIVERSNYMGNPWTEY	98
EIVGRSNYMGNPWTEY	98
IVERGNYMGNPWTEYM	98
VVERSNYMGNPWTEYM	99
IVERSNYMGPWTEYMA	99
IVERSNYTGNPWTEYM	99
IVERSNYMGNSWTEYM	99
IVERSNYMGNPRTEYM	99
IVEGSNYMGNPWTEYM	99
IVERSNYMGDPWTEYM	99
KVERSNYMGNPWTEYM	99
IVERSNYMGNPWTEYL	99
IVERSNYMGSPWTEYM	99
IVGRSNYMGNPWTEYM	99
VERGNYMGNPWTEYMA	99
VERSNYMGPWTEYMAK	100
VERSNYTGNPWTEYMA	100
VERSNYMGNSWTEYMA	100
VERSNYMGNPRTEYMA	100
VEGSNYMGNPWTEYMA	100
VERSNYMGDPWTEYMA	100
VERSNYMGNPWTEYLA	100
VERSNYMGSPWTEYMA	100
VERSNYMGNPWTEYMA	100
VERSNYMGNPWTEYMT	100
VGRSNYMGNPWTEYMA	100
ERSNYMGPWTEYMAKY	101
ERSNYTGNPWTEYMAK	101
ERSNYMGNSWTEYMAK	101
ERSNYMGNPWTEYMAY	101
ERSNYMGNPRTEYMAK	101
EGSNYMGNPWTEYMAK	101
ERSNYMGDPWTEYMAK	101
ERSNYMGNPWTEYMAQ	101
ERSNYMGNPWTEYLAK	101
ERSNYMGSPWTEYMAK	101
RGNYMGNPWTEYMAKY	101
SNYMGNPWTEYMAKYD	101
ERGNYMGNPWTEYMAK	101
ERSNYMGNPWTEYMAK	101
ERSNYMGNPWTEYMTK	101
GRSNYMGNPWTEYMAK	101
RSNYMGPWTEYMAKYD	102
RSNYTGNPWTEYMAKY	102
RSNYMGNSWTEYMAKY	102
RSNYMGNPWTEYMAYD	102
RSNYMGNPRTEYMAKY	102
GSNYMGNPWTEYMAKY	102
RSNYMGDPWTEYMAKY	102
RSNYMGNPWTEYMAQY	102
RSNYMGNPWTEYLAKY	102
RSNYMGSPWTEYMAKY	102
GNYMGNPWTEYMAKYD	102
RSNYMGNPWTEYMAKY	102
RSNYMGNPWTEYMTKY	102
SNYMGPWTEYMAKYDI	103
SNYTGNPWTEYMAKYD	103
SNYMGNSWTEYMAKYD	103
SNYMGNPWTEYMAYDI	103
SNYMGNPRTEYMAKYD	103
SNYMGDPWTEYMAKYD	103
SNYMGNPWTEYMAQYD	103
SNYMGNPWTEYLAKYD	103
SNYMGSPWTEYMAKYD	103
SNYMGNPWTEYMTKYD	103
NYMGPWTEYMAKYDIE	104
NYTGNPWTEYMAKYDI	104
NYMGNSWTEYMAKYDI	104
NYMGNPWTEYMAYDIE	104
NYMGNPRTEYMAKYDI	104
NYMGDPWTEYMAKYDI	104
NYMGNPWTEYMAQYDI	104
NYMGNPWTEYLAKYDI	104
NYMGSPWTEYMAKYDI	104
NYMGNPWTEYMAKYDI	104
NYMGNPWTEYMAKYDT	104
NYMGNPWTEYMTKYDI	104
YMGPWTEYMAKYDIEE	105
YTGNPWTEYMAKYDIE	105
YMGNSWTEYMAKYDIE	105
YMGNPWTEYMAYDIEE	105
YMGNPRTEYMAKYDIE	105
YMGDPWTEYMAKYDIE	105
YMGNPWTEYMAQYDIE	105
YMGNPWTEYLAKYDIE	105
YMGSPWTEYMAKYDIE	105
GNPWTEYMAKYDIEEV	105
YMGNPWTEYMAKYDIE	105
YMGNPWTEYMAKYDTE	105
YMGNPWTEYMTKYDIE	105
MGNPWTEYMTKYDIEE	106
MGPWTEYMAKYDIEEV	106
TGNPWTEYMAKYDIEE	106
MGNSWTEYMAKYDIEE	106
MGNPWTEYMAYDIEEV	106
MGNPRTEYMAKYDIEK	106
MGNPWTEYMTKYDIEK	106
MGDPWTEYMAKYDIEE	106
MGNPWTEYMAQYDIEE	106
MGNPWTEYLAKYDIEE	106
MGSPWTEYMAKYDIEE	106
MGNPWTEYMAKYDIEE	106
MGNPWTEYMAKYDIEK	106
MGNPWTEYMAKYDTEE	106
GNPWTEYMTKYDIEEV	107
GNPWTEYMAKYDIEEA	107
GPWTEYMAKYDIEEVH	107
GNSWTEYMAKYDIEEV	107
GNPWTEYMAYDIEEVH	107
GNPRTEYMAKYDIEKV	107
GNPWTEYMTKYDIEKV	107
GDPWTEYMAKYDIEEV	107
GNPWTEYMAQYDIEEV	107
GNPWTEYLAKYDIEEV	107
GSPWTEYMAKYDIEEV	107
GNPWTEYMAKYDIEKV	107
GNPWTEYMAKYDTEEV	107
NPWTEYMTKYDIEEVH	108
NPWTEYMAKYDIEEAH	108
NSWTEYMAKYDIEEVH	108
NPWTEYMAYDIEEVHG	108
NPRTEYMAKYDIEKVH	108
PWTEYMAKYDIEEVHD	108
NPWTEYMTKYDIEKVH	108
DPWTEYMAKYDIEEVH	108
NPWTEYMAQYDIEEVH	108
NPWTEYLAKYDIEEVH	108
SPWTEYMAKYDIEEVH	108
NPWTEYMAKYDIEEVR	108
NPWTEYMAKYDIEEVH	108
NPWTEYMAKYDIEKVH	108
NPWTEYMAKYDTEEVH	108
PWTEYMTKYDIEEVHG	109
PWTEYMAKYDIEEAHG	109
SWTEYMAKYDIEEVHG	109
PWTEYMAYDIEEVHGS	109
PRTEYMAKYDIEKVHG	109
WTEYMAKYDIEEVHDS	109
PWTEYMTKYDIEKVHG	109
PWTEYMAQYDIEEVHG	109
PWTEYLAKYDIEEVHG	109
PWTEYMAKYDIEEVRG	109
TEYMAKYDIEEVHGSG	109
PWTEYMAKYDIEEVHG	109
PWTEYMAKYDIEKVHG	109
PWTEYMAKYDTEEVHG	109
WTEYMTKYDIEEVHGS	110
WTEYMAKYDIEEAHGS	110
WTEYMAYDIEEVHGSG	110
RTEYMAKYDIEKVHGS	110
TEYMAKYDIEEVHDSG	110
WTEYMTKYDIEKVHGS	110
WTEYMAQYDIEEVHGS	110
WTEYMAKYDIEEVHGP	110
WTEYLAKYDIEEVHGS	110
WTEYMAKYDIEEVRGS	110
WTEYMAKYDIEEVHGL	110
WTEYMAKYDIEEVHGS	110
WTEYMAKYDIEKVHGS	110
WTEYMAKYDTEEVHGS	110
TEYMTKYDIEEVHGSG	111
TEYMAKYDIEEAHGSG	111
TEYMAYDIEEVHGSGI	111
EYMAKYDIEEVHDSGI	111
TEYMTKYDIEKVHGSG	111
TEYMAQYDIEEVHGSG	111
TEYMAKYDIEEVHGPG	111
TEYLAKYDIEEVHGSG	111
TEYMAKYDIEEVRGSG	111
TEYMAKYDIEEVHGLG	111
TEYMAKYDIEKVHGSG	111
TEYMAKYDTEEVHGSG	111
EYMAKYDIEEVHGSGT	112
EYMTKYDIEEVHGSGI	112
EYMAKYDIEEAHGSGI	112
EYMAYDIEEVHGSGIR	112
YMAKYDIEEVHDSGIR	112
EYMTKYDIEKVHGSGI	112
EYMAQYDIEEVHGSGI	112
EYMAKYDIEEVHGPGI	112
EYMAKYDIEEVHGSGV	112
EYLAKYDIEEVHGSGI	112
EYMAKYDIEEVRGSGI	112
EYMAKYDIEEVHGLGI	112
EYMAKYDIEEVHGSGI	112
EYMAKYDIEKVHGSGI	112
EYMAKYDTEEVHGSGI	112
YMAKYDIEEVHGSGTR	113
YMTKYDIEEVHGSGIR	113
YMAKYDIEEAHGSGIR	113
YMAYDIEEVHGSGIRV	113
MAKYDIEEVHDSGIRV	113
YMTKYDIEKVHGSGIR	113
YMAKYDIEEVHGSGIG	113
YMAQYDIEEVHGSGIR	113
YMAKYDIEEVHGPGIR	113
YMAKYDIEEVHGSGVR	113
YLAKYDIEEVHGSGIR	113
YMAKYDIEEVRGSGIR	113
YMAKYDIEEVHGLGIR	113
AKYDIEEVHGSGIRVD	113
YMAKYDIEEVHGSGIR	113
YMAKYDIEKVHGSGIR	113
YMAKYDTEEVHGSGIR	113
MAKYDIEEVHGSGTRV	114
MTKYDIEEVHGSGIRV	114
MAKYDIEEAHGSGIRV	114
MAYDIEEVHGSGIRVD	114
AKYDIEEVHDSGIRVD	114
MTKYDIEKVHGSGIRV	114
MAKYDIEEVHGSGIGV	114
MAQYDIEEVHGSGIRV	114
MAKYDIEEVHGPGIRV	114
MAKYDIEEVHGSGVRV	114
LAKYDIEEVHGSGIRV	114
MAKYDIEEVRGSGIRV	114
MAKYDIEEVHGLGIRV	114
MAKYDIEEVHGSGIRV	114
MAKYDIEKVHGSGIRV	114
MAKYDTEEVHGSGIRV	114
AKYDIEEVHGSGTRVD	115
TKYDIEEVHGSGIRVD	115
AKYDIEEAHGSGIRVD	115
AKYDIEEVHGSGIRVG	115
AYDIEEVHGSGIRVDL	115
KYDIEEVHDSGIRVDL	115
TKYDIEKVHGSGIRVD	115
AKYDIEEVHGSGIGVD	115
AQYDIEEVHGSGIRVD	115
AKYDIEEVHGPGIRVD	115
AKYDIEEVHGSGVRVD	115
AKYDIEEVRGSGIRVD	115
AKYDIEEVHGLGIRVD	115
AKYDIEKVHGSGIRVD	115
AKYDTEEVHGSGIRVD	115
KYDIEEVHGSGTRVDL	116
KYDIEEAHGSGIRVDL	116
KYDIEEVHGSGIRVGL	116
YDIEEVHDSGIRVDLG	116
KYDIEEVHGSGIGVDL	116
QYDIEEVHGSGIRVDL	116
KYDIEEVHGPGIRVDL	116
KYDIEEVHGSGVRVDL	116
KYDIEEVRGSGIRVDL	116
KYDIEEVHGLGIRVDL	116
KYDIEEVHGSGIRVDL	116
KYDIEKVHGSGIRVDL	116
KYDTEEVHGSGIRVDL	116
YDIEEVHGSGTRVDLG	117
YDIEEAHGSGIRVDLG	117
YDIEEVHGSGIRVGLG	117
DIEEVHDSGIRVDLGE	117
YDIEEVHGSGIGVDLG	117
YDIEEVHGPGIRVDLG	117
YDIEEVHGSGVRVDLG	117
YDIEEVRGSGIRVDLG	117
YDIEEVHGLGIRVDLG	117
IEEVHGSGIRVDLGED	117
YDIEEVHGSGIRVDLG	117
YDIEKVHGSGIRVDLG	117
YDTEEVHGSGIRVDLG	117
DIEEVHGSGTRVDLGE	118
DIEEAHGSGIRVDLGE	118
DIEEVHGSGIRVGLGE	118
IEEVHDSGIRVDLGED	118
DIEEVHGSGIGVDLGE	118
DIEEVHGPGIRVDLGE	118
DIEEVHGSGVRVDLGE	118
DIEEVRGSGIRVDLGE	118
DIEEVHGLGIRVDLGE	118
DIEEVHGSGIRVDLGE	118
DIEKVHGSGIRVDLGE	118
DTEEVHGSGIRVDLGE	118
IEEVHGSGTRVDLGED	119
IEEAHGSGIRVDLGED	119
IEEVHGSGIRVGLGED	119
EEVHDSGIRVDLGEDA	119
IEEVHGSGIGVDLGED	119
IEEVHGPGIRVDLGED	119
IEEVHGSGVRVDLGED	119
IEEVRGSGIRVDLGED	119
IEEVHGLGIRVDLGED	119
IEKVHGSGIRVDLGED	119
TEEVHGSGIRVDLGED	119
EEVHGSGTRVDLGEDA	120
EEAHGSGIRVDLGEDA	120
EEVHGSGIRVGLGEDA	120
EVHDSGIRVDLGEDAE	120
EEVHGSGIGVDLGEDA	120
EEVHGPGIRVDLGEDA	120
EEVHGSGVRVDLGEDA	120
EEVRGSGIRVDLGEDA	120
EEVHGLGIRVDLGEDA	120
EEVHGSGIRVDLGEDA	120
EKVHGSGIRVDLGEDA	120
EVHGSGTRVDLGEDAE	121
EAHGSGIRVDLGEDAE	121
EVHGSGIRVGLGEDAE	121
VHDSGIRVDLGEDAEV	121
EVHGSGIGVDLGEDAE	121
EVHGPGIRVDLGEDAE	121
EVHGSGVRVDLGEDAE	121
EVRGSGIRVDLGEDAE	121
EVHGLGIRVDLGEDAE	121
HGSGIRVDLGEDAEVA	121
EVHGSGIRVDLGEDAE	121
KVHGSGIRVDLGEDAE	121
VHGSGIRVDLGEDAEA	122
VHGSGTRVDLGEDAEV	122
AHGSGIRVDLGEDAEV	122
VHGSGIRVGLGEDAEV	122
HDSGIRVDLGEDAEVA	122
VHGSGIGVDLGEDAEV	122
VHGPGIRVDLGEDAEV	122
VHGSGVRVDLGEDAEV	122
VRGSGIRVDLGEDAEV	122
VHGLGIRVDLGEDAEV	122
VHGSGIRVDLGEDAEV	122
HGSGIRVDLGEDAEAA	123
HGSGTRVDLGEDAEVA	123
HGSGIRVGLGEDAEVA	123
DSGIRVDLGEDAEVAG	123
HGSGIGVDLGEDAEVA	123
HGPGIRVDLGEDAEVA	123
HGSGVRVDLGEDAEVA	123
RGSGIRVDLGEDAEVA	123
HGLGIRVDLGEDAEVA	123
HGSGIRVDLGEDAEVD	123
GSGIRVDLGEDAEAAG	124
GSGTRVDLGEDAEVAG	124
GSGIRVGLGEDAEVAG	124
GSGIRVDLGEDAEVAR	124
GSGIGVDLGEDAEVAG	124
GPGIRVDLGEDAEVAG	124
GSGIRVDLGEDAEVAE	124
GSGVRVDLGEDAEVAG	124
GLGIRVDLGEDAEVAG	124
GSGIRVDLGEDAEVDG	124
GSGIRVDLGEDAEVAG	124
SGIRVDLGEDAEAAGT	125
SGTRVDLGEDAEVAGT	125
SGIRVGLGEDAEVAGT	125
SGIRVDLGEDAEVART	125
SGIGVDLGEDAEVAGT	125
PGIRVDLGEDAEVAGT	125
SGIRVDLGEDAEVAET	125
SGVRVDLGEDAEVAGT	125
LGIRVDLGEDAEVAGT	125
SGIRVDLGEDAEVDGT	125
IRVDLGEDAEVAGTQY	125
SGIRVDLGEDAEVAGT	125
GIRVDLGEDAEAAGTQ	126
GTRVDLGEDAEVAGTQ	126
GIRVGLGEDAEVAGTQ	126
GIRVDLGEDAEVARTQ	126
GIGVDLGEDAEVAGTQ	126
GIRVDLGEDAEVAGTR	126
GIRVDLGEDAEVAETQ	126
GVRVDLGEDAEVAGTQ	126
GIRVDLGEDAEVDGTQ	126
GIRVDLGEDAEVAGTQ	126
IRVDLGEDAEAAGTQY	127
TRVDLGEDAEVAGTQY	127
IRVGLGEDAEVAGTQY	127
IRVDLGEDAEVARTQY	127
IGVDLGEDAEVAGTQY	127
IRVDLGEDAEVAGTRY	127
IRVDLGEDAEVAETQY	127
VRVDLGEDAEVAGTQY	127
IRVDLGEDAEVDGTQY	127
IRVDLGEDAEVAGTQC	127
RVDLGEDAEAAGTQYR	128
RVGLGEDAEVAGTQYR	128
RVDLGEDAEVARTQYR	128
GVDLGEDAEVAGTQYR	128
RVDLGEDAEVAGTRYR	128
RVDLGEDAEVAETQYR	128
RVDLGEDAEVAGTQYK	128
RVDLGEDAEVDGTQYR	128
RVDLGEDAEVAGTQCR	128
RVDLGEDAEVAGTQYR	128
VDLGEDAEAAGTQYRL	129
VGLGEDAEVAGTQYRL	129
VDLGEDAEVARTQYRL	129
VDLGEDAEVAGTRYRL	129
VDLGEDAEVAETQYRL	129
VDLGEDAEVAGTQYKL	129
VDLGEDAEVDGTQYRL	129
VDLGEDAEVAGTQCRL	129
LGEDAEVAGTQYRLPS	129
VDLGEDAEVAGTQYRI	129
VDLGEDAEVAGTQYRL	129
DLGEDAEAAGTQYRLP	130
GLGEDAEVAGTQYRLP	130
DLGEDAEVARTQYRLP	130
DLGEDAEVAGTRYRLP	130
DLGEDAEVAETQYRLP	130
DLGEDAEVAGTQYKLP	130
DLGEDAEVDGTQYRLP	130
DLGEDAEVAGTQCRLP	130
DLGEDAEVAGTQYRIP	130
DLGEDAEVAGTQYRLP	130
LGEDAEAAGTQYRLPS	131
LGEDAEVARTQYRLPS	131
LGEDAEVAGTRYRLPS	131
LGEDAEVAETQYRLPS	131
LGEDAEVAGTQYKLPS	131
LGEDAEVDGTQYRLPS	131
LGEDAEVAGTQCRLPS	131
LGEDAEVAGTQYRIPP	131
LGEDAEVAGTQYRIPS	131
GEDAEAAGTQYRLPSG	132
EDAEVAGTQYRLPSGE	132
GEDAEVARTQYRLPSG	132
GEDAEVAGTRYRLPSG	132
GEDAEVAETQYRLPSG	132
GEDAEVAGTQYKLPSG	132
GEDAEVDGTQYRLPSG	132
GEDAEVAGTQCRLPSG	132
GEDAEVAGTQYRIPPG	132
GEDAEVAGTQYRIPSG	132
GEDAEVAGTQYRLPSG	132
EDAEAAGTQYRLPSGK	133
DAEVAGTQYRLPSGEC	133
EDAEVARTQYRLPSGK	133
EDAEVAGTRYRLPSGK	133
EDAEVAETQYRLPSGK	133
EDAEVAGTQYKLPSGK	133
EDAEVDGTQYRLPSGK	133
EDAEVAGTQCRLPSGK	133
AEVAGTQYRLPSGKCP	133
EDAEVAGTQYRIPPGK	133
EDAEVAGTQYRIPSGK	133
EDAEVAGTQYRLPSGK	133
DAEAAGTQYRLPSGKC	134
AEVAGTQYRLPSGECP	134
DAEVARTQYRLPSGKC	134
DAEVAGTRYRLPSGKC	134
DAEVAETQYRLPSGKC	134
DAEVAGTQYKLPSGKC	134
DAEVDGTQYRLPSGKC	134
DAEVAGTQCRLPSGKC	134
DAEVAGTQYRIPPGKC	134
DAEVAGTQYRIPSGKC	134
DAEVAGTQYRLPSGKC	134
AEAAGTQYRLPSGKCP	135
EVAGTQYRLPSGECPV	135
AEVARTQYRLPSGKCP	135
AEVAGTRYRLPSGKCP	135
AEVAETQYRLPSGKCP	135
AEVAGTQYKLPSGKCP	135
AEVDGTQYRLPSGKCP	135
AEVAGTQCRLPSGKCP	135
AEVAGTQYRIPPGKCP	135
AEVAGTQYRIPSGKCP	135
EAAGTQYRLPSGKCPV	136
VAGTQYRLPSGECPVF	136
EVARTQYRLPSGKCPV	136
EVAGTRYRLPSGKCPV	136
EVAETQYRLPSGKCPV	136
EVAGTQYKLPSGKCPI	136
EVDGTQYRLPSGKCPV	136
EVAGTQCRLPSGKCPV	136
EVAGTQYRIPPGKCPV	136
EVAGTQYRIPSGKCPV	136
EVAGTQYRLPSGKCPV	136
AAGTQYRLPSGKCPVF	137
VAGTQYRLPSGKCPVL	137
AGTQYRLPSGECPVFG	137
VAGTQYRLPSGKCPVS	137
VARTQYRLPSGKCPVF	137
VAGTRYRLPSGKCPVF	137
VAETQYRLPSGKCPVF	137
VAGTQYKLPSGKCPIF	137
VDGTQYRLPSGKCPVL	137
VAGTQCRLPSGKCPVF	137
GTQYRLPSGKCPVFGK	137
VAGTQYRIPPGKCPVF	137
VAGTQYRIPSGKCPVF	137
VAGTQYRLPSGKCPVF	137
AGTQYRLPSGKCPVLG	138
GTQYRLPSGECPVFGK	138
AGTQYRLPSGKCPVSG	138
ARTQYRLPSGKCPVFG	138
AGTRYRLPSGKCPVFG	138
AETQYRLPSGKCPVFG	138
AGTQYKLPSGKCPIFG	138
DGTQYRLPSGKCPVLG	138
AGTQCRLPSGKCPVFG	138
AGTQYRIPPGKCPVFG	138
AGTQYRIPSGKCPVFG	138
AGTQYRLPSGKCPVFG	138
TQYRLPSGECPVFGKG	139
GTQYRLPSGKCPVSGK	139
RTQYRLPSGKCPVFGK	139
GTRYRLPSGKCPVFGK	139
ETQYRLPSGKCPVFGK	139
GTQYKLPSGKCPIFGK	139
GTQCRLPSGKCPVFGK	139
GTQYRIPPGKCPVFGK	139
GTQYRIPSGKCPVFGK	139
GTQYRLPSGKCPVLGK	139
QYRLPSGECPVFGKGI	140
TQYRLPSGKCPVSGKG	140
TRYRLPSGKCPVFGKG	140
TQYKLPSGKCPIFGKG	140
TQCRLPSGKCPVFGKG	140
TQYRIPPGKCPVFGKG	140
TQYRIPSGKCPVFGKG	140
TQYRLPSGKCPVFGKG	140
TQYRLPSGKCPVLGKG	140
YRLPSGECPVFGKGII	141
QYRLPSGKCPVSGKGI	141
RYRLPSGKCPVFGKGI	141
QYKLPSGKCPIFGKGI	141
QCRLPSGKCPVFGKGI	141
RLPSGKCPVFGKGIII	141
QYRIPPGKCPVFGKGI	141
QYRIPSGKCPVFGKGI	141
QYRLPSGKCPVFGKGI	141
QYRLPSGKCPVLGKGI	141
RLPSGECPVFGKGIII	142
YRLPSGKCPVSGKGII	142
YRLPSGKCPVFGKGIT	142
YKLPSGKCPIFGKGII	142
CRLPSGKCPVFGKGII	142
YRIPPGKCPVFGKGII	142
YRIPSGKCPVFGKGII	142
YRLPSGKCPVFGKGII	142
YRLPSGKCPVLGKGII	142
LPSGECPVFGKGIIIE	143
RLPSGKCPVSGKGIII	143
RLPSGKCPVFGKGIIT	143
RLPSGKCPVFGKGITI	143
KLPSGKCPIFGKGIII	143
RIPPGKCPVFGKGIII	143
RIPSGKCPVFGKGIII	143
RLPSGKCPVLGKGIII	143
PSGECPVFGKGIIIEN	144
LPSGKCPVSGKGIIIE	144
LPSGKCPVFGKGIITE	144
LPSGKCPVFGKGITIE	144
LPSGKCPIFGKGIIIE	144
IPPGKCPVFGKGIIIE	144
IPSGKCPVFGKGIIIE	144
LPSGKCPVFGKGIIIE	144
LPSGKCPVLGKGIIIE	144
SGECPVFGKGIIIENS	145
PSGKCPVSGKGIIIEN	145
PSGKCPVFGKGIITEN	145
PSGKCPVFGKGITIEN	145
PSGKCPIFGKGIIIEN	145
GKCPVFGKGIIIENSN	145
SGKCPVFGKGIIIEDS	145
PPGKCPVFGKGIIIEN	145
PSGKCPVFGKGIIIED	145
PSGKCPVFGKGIIIEN	145
PSGKCPVLGKGIIIEN	145
GECPVFGKGIIIENSN	146
SGKCPVSGKGIIIENS	146
SGKCPVFGKGIIIENP	146
SGKCPVFGKGIITENS	146
SGKCPVFGKGITIENS	146
SGKCPIFGKGIIIENS	146
PGKCPVFGKGIIIENS	146
SGKCPVFGKGIIIENS	146
SGKCPVLGKGIIIENS	146
GKCPVFGKGIIIEDSK	147
ECPVFGKGIIIENSNT	147
GKCPVSGKGIIIENSN	147
GKCPVFGKGIIIENPN	147
GKCPVFGKGIITENSN	147
GKCPVFGKGITIENSN	147
GKCPIFGKGIIIENSN	147
GKCPVFGKGIIIEDSN	147
GKCPVFGKGIIIENSK	147
GKCPVLGKGIIIENSN	147
KCPVFGKGIIIEDSKT	148
KCPVSGKGIIIENSNT	148
KCPVFGKGIIIENPNT	148
KCPVFGKGIITENSNT	148
KCPVFGKGITIENSNT	148
KCPIFGKGIIIENSNT	148
KCPVFGKGIIIEDSNT	148
KCPVFGKGIIIENSKT	148
KCPVFGKGIIIENSNT	148
KCPVLGKGIIIENSNT	148
CPVFGKGIIIEDSKTT	149
CPVSGKGIIIENSNTT	149
CPVFGKGIIIENPNTT	149
CPVFGKGIITENSNTT	149
CPVFGKGITIENSNTT	149
CPIFGKGIIIENSNTT	149
VFGKGIIIENSNTTFL	149
PVFGKGIIIENSKTTF	149
PVFGKGIIIEDSNTTF	149
CPVFGKGIIIEDSNTT	149
CPVFGKGIIIENSKTT	149
CPVFGKGIIIENSNTT	149
CPVLGKGIIIENSNTT	149
PVFGKGIIIEDSKTTF	150
PVFGKGIIIENSKTTS	150
PVSGKGIIIENSNTTF	150
PVFGKGIIIENPNTTF	150
PVFGKGIITENSNTTF	150
PVFGKGITIENSNTTF	150
PIFGKGIIIENSNTTF	150
PVFGKGIIIENSNTTF	150
PVLGKGIIIENSNTTF	150
VFGKGIIIEDSKTTFL	151
VFGKGIIIENSKTTSL	151
FGKGIIIEDSNTTFLK	151
VSGKGIIIENSNTTFL	151
VFGKGIIIENPNTTFL	151
VFGKGIITENSNTTFL	151
VFGKGITIENSNTTFL	151
VFGKGIIIENSKTTFS	151
IFGKGIIIENSNTTFL	151
VFGKGIIIEDSNTTFL	151
VFGKGIIIENSKTTFL	151
VLGKGIIIENSNTTFL	151
FGKGIIIEDSKTTFLT	152
FGKGIIIENSKTTSLT	152
GKGIIIEDSNTTFLKP	152
SGKGIIIENSNTTFLT	152
FGKGIIIENPNTTFLT	152
FGKGIITENSNTTFLT	152
FGKGITIENSNTTFLK	152
FGKGIIIENSKTTFST	152
FGKGIIIEDSNTTFLT	152
FGKGIIIENSNTTFLR	152
FGKGIIIENSKTTFLT	152
FGKGIIIENSNTTFLK	152
FGKGIIIENSNTTFLT	152
LGKGIIIENSNTTFLK	152
GKGIIIEDSKTTFLTP	153
GKGIIIENSKTTSLTP	153
KGIIIEDSNTTFLKPV	153
GKGIIIENPNTTFLTP	153
GKGIITENSNTTFLTP	153
GKGITIENSNTTFLKP	153
GKGIIIENSKTTFSTP	153
GKGIIIEDSNTTFLTP	153
GKGIIIENSNTTFLRP	153
GIIIENSNTTFLTPVA	153
KGIIIENSKTTFLTPV	153
GKGIIIENSKTTFLTP	153
GKGIIIENSNTTFLKP	153
GKGIIIENSNTTFLTP	153
KGIIIENSNTTFLKPL	154
KGIIIEDSKTTFLTPV	154
KGIIIENSKTTSLTPV	154
GIIIEDSNTTFLKPVA	154
KGIIIENPNTTFLTPV	154
KGIITENSNTTFLTPV	154
KGITIENSNTTFLKPV	154
KGIIIENSKTTFSTPV	154
KGIIIEDSNTTFLTPV	154
KGIIIENSNTTFLRPV	154
KGIIIENSNTTFLKPV	154
KGIIIENSNTTFLTPV	154
GIIIENSNTTFLKPLA	155
GIIIEDSKTTFLTPVA	155
GIIIENSKTTSLTPVA	155
IIIEDSNTTFLKPVAT	155
GIIIENPNTTFLTPVA	155
GIITENSNTTFLTPVA	155
GITIENSNTTFLKPVA	155
GIIIENSKTTFSTPVA	155
GIIIEDSNTTFLTPVA	155
GIIIENSNTTFLRPVA	155
GIIIENSKTTFLTPVA	155
GIIIENSNTTFLKPVA	155
IIIENSNTTFLKPLAT	156
IIIEDSKTTFLTPVAT	156
IIIENSKTTSLTPVAT	156
IIEDSNTTFLKPVATE	156
IIIENPNTTFLTPVAT	156
IITENSNTTFLTPVAT	156
ITIENSNTTFLKPVAT	156
IIIENSKTTFSTPVAT	156
IIIEDSNTTFLTPVAT	156
IIIENSNTTFLRPVAT	156
IIIENSNTTFLTPVAM	156
IIIENSKTTFLTPVAT	156
IIIENSNTTFLKPVAT	156
IIIENSNTTFLTPVAT	156
IIENSNTTFLKPLATG	157
IIEDSKTTFLTPVATE	157
IIENSKTTSLTPVATE	157
IIENSKTTFLTPVATK	157
IENSKTTFLTPVATGK	157
IEDSNTTFLKPVATEN	157
IIENPNTTFLTPVATG	157
ITENSNTTFLTPVATE	157
TIENSNTTFLKPVATG	157
IIENSKTTFSTPVATE	157
IIEDSNTTFLTPVATE	157
IIENSNTTFLRPVATG	157
IIENSNTTFLTPVAMG	157
IIENSNTTFLTPVATV	157
ENSNTTFLTPVATGNQ	157
IIENSKTTFLTPVATG	157
IIENSKTTFLTPVATE	157
IIENSNTTFLKPVATE	157
IIENSNTTFLKPVATG	157
IIENSNTTFLTPVATE	157
IIENSNTTFLTPVATG	157
IENSNTTFLKPLATGN	158
IEDSKTTFLTPVATEN	158
IENSKTTSLTPVATEN	158
IENSKTTFLTPVATKN	158
ENSKTTFLTPVATGKQ	158
EDSNTTFLKPVATENQ	158
IENPNTTFLTPVATGN	158
TENSNTTFLTPVATEN	158
IENSKTTFSTPVATEN	158
IEDSNTTFLTPVATEN	158
IENSNTTFLRPVATGN	158
IENSNTTFLTPVAMGK	158
IENSNTTFLTPVATVN	158
IENSKTTFLTPVATGN	158
IENSKTTFLTPVATEN	158
IENSNTTFLKPVATEN	158
IENSNTTFLKPVATGK	158
IENSNTTFLKPVATGN	158
IENSNTTFLTPVATEK	158
IENSNTTFLTPVATEN	158
IENSNTTFLTPVATGK	158
IENSNTTFLTPVATGN	158
ENSNTTFLKPLATGNQ	159
ENSKTTFLTPVATENK	159
EDSKTTFLTPVATENQ	159
ENSKTTSLTPVATENQ	159
ENSKTTFLTPVATKNQ	159
NSKTTFLTPVATGKQD	159
DSNTTFLKPVATENQD	159
ENPNTTFLTPVATGNQ	159
ENSKTTFSTPVATENQ	159
EDSNTTFLTPVATENQ	159
ENSNTTFLRPVATGNQ	159
ENSNTTFLTPVAMGKQ	159
ENSNTTFLTPVATVNQ	159
ENSKTTFLTPVATGNQ	159
ENSKTTFLTPVATENQ	159
ENSNTTFLKPVATENQ	159
ENSNTTFLKPVATGKQ	159
ENSNTTFLKPVATGNQ	159
ENSNTTFLTPVATEKQ	159
ENSNTTFLTPVATENQ	159
ENSNTTFLTPVATGKQ	159
NSNTTFLKPLATGNQD	160
NSKTTFLTPVATENKD	160
DSKTTFLTPVATENQD	160
NSKTTSLTPVATENQD	160
NSKTTFLTPVATKNQD	160
SKTTFLTPVATGKQDL	160
NPNTTFLTPVATGNQY	160
NSKTTFSTPVATENQD	160
DSNTTFLTPVATENQD	160
NSNTTFLRPVATGNQD	160
NSNTTFLTPVAMGKQD	160
NSNTTFLTPVATVNQD	160
NSKTTFLTPVATGNQY	160
NSNTTFLTPVATENQY	160
NSKTTFLTPVATENQD	160
NSNTTFLKPVATENQD	160
NSNTTFLKPVATGKQD	160
NSNTTFLKPVATGNQD	160
NSNTTFLTPVATEKQD	160
NSNTTFLTPVATENQD	160
NSNTTFLTPVATGKQD	160
NSNTTFLTPVATGNQD	160
NSNTTFLTPVATGNQY	160
SNTTFLKPLATGNQDL	161
SKTTFLTPVATENKDL	161
SKTTSLTPVATENQDL	161
SKTTFLTPVATKNQDL	161
KTTFLTPVATGKQDLK	161
PNTTFLTPVATGNQYL	161
SKTTFSTPVATENQDL	161
SNTTFLRPVATGNQDL	161
SNTTFLTPVAMGKQDL	161
SNTTFLTPVATVNQDL	161
SKTTFLTPVATGNQYL	161
SNTTFLTPVATENQYL	161
NTTFLTPVATGNQYLK	161
TTFLTPVATGNQYLKD	161
NTTFLKPVATENQDLK	161
NTTFLTPVATGNQDLK	161
SKTTFLTPVATENQDL	161
SNTTFLKPVATENQDL	161
SNTTFLKPVATGKQDL	161
SNTTFLKPVATGNQDL	161
SNTTFLTPVATEKQDL	161
SNTTFLTPVATENQDL	161
SNTTFLTPVATGKQDL	161
SNTTFLTPVATGNQDL	161
SNTTFLTPVATGNQYL	161
NTTFLKPLATGNQDLK	162
KTTFLTPVATENKDLK	162
KTTSLTPVATENQDLK	162
KTTFLTPVATKNQDLK	162
NTTFLTPVATENQDLE	162
KTTFSTPVATENQDLK	162
NTTFLRPVATGNQDLK	162
NTTFLTPVAMGKQDLK	162
NTTFLTPVATVNQDLK	162
KTTFLTPVATGNQYLK	162
NTTFLTPVATENQYLK	162
KTTFLTPVATENQDLK	162
NTTFLKPVATGKQDLK	162
NTTFLKPVATGNQDLK	162
NTTFLTPVATEKQDLK	162
NTTFLTPVATENQDLK	162
NTTFLTPVATGKQDLK	162
NTTFLTPVATGNQDLE	162
TTFLKPLATGNQDLKD	163
TTFLTPVATENKDLKD	163
TTSLTPVATENQDLKD	163
TTFLTPVATKNQDLKD	163
TTFLTPVATENQDLED	163
TTFSTPVATENQDLKD	163
TTFLRPVATGNQDLKD	163
TTFLTPVAMGKQDLKD	163
TTFLTPVATVNQDLKD	163
TTFLTPVATENQYLKD	163
TTFLKPVATENQDLKD	163
TTFLKPVATGKQDLKD	163
TTFLKPVATGNQDLKD	163
TTFLTPVATEKQDLKD	163
TTFLTPVATENQDLKD	163
TTFLTPVATGKQDLKD	163
TTFLTPVATGNQDLED	163
[truncated: 6,958 more rows]
